# Supplementary material for: ADAMTS1, MPDZ, MVD, and SEZ6: candidate genes for autosomal recessive nonsyndromic hearing impairment
Source: Eur J Hum Genet. 2021 Jun 16;30(1):22–33. doi: 10.1038/s41431-021-00913-x (PMC8738740; doi:10.1038/s41431-021-00913-x)
Supplement: Supplementary file 2 — Supplementary Table 1 [file 41431_2021_913_MOESM2_ESM.xlsx]

## Sheet: Sheet1
Family	Chr	Start	End	Ref	Alt	Func.refGene	Gene.refGene	GeneDetail.refGene	ExonicFunc.refGene	AAChange.refGene	Func.refGeneWithVer	Gene.refGeneWithVer	GeneDetail.refGeneWithVer	ExonicFunc.refGeneWithVer	AAChange.refGeneWithVer	Func.knownGene	Gene.knownGene	GeneDetail.knownGene	ExonicFunc.knownGene	AAChange.knownGene	Func.ensGene	Gene.ensGene	GeneDetail.ensGene	ExonicFunc.ensGene	AAChange.ensGene	Kaviar_AF	Kaviar_AC	Kaviar_AN	abraom_freq	abraom_filter	abraom_cegh_filter	DN ID	Patient ID	Phenotype	Platform	Study	Pubmed ID	AF	AF_popmax	AF_male	AF_female	AF_raw	AF_afr	AF_sas	AF_amr	AF_eas	AF_nfe	AF_fin	AF_asj
4457	11	35219673	35219673	T	A	exonic;splicing	CD44;CD44	.	nonsynonymous SNV	CD44:NM_001001389:exon6:c.T673A:p.S225T,CD44:NM_000610:exon7:c.T802A:p.S268T	exonic	CD44	.	nonsynonymous SNV	CD44:NM_001001389.2:exon6:c.T673A:p.S225T,CD44:NM_000610.4:exon7:c.T802A:p.S268T	exonic;splicing	CD44;CD44	.	nonsynonymous SNV	CD44:uc001mvv.3:exon6:c.T673A:p.S225T,CD44:uc001mvu.3:exon7:c.T802A:p.S268T	exonic;splicing	ENSG00000026508;ENSG00000026508	.	nonsynonymous SNV	ENSG00000026508:ENST00000525688:exon2:c.T190A:p.S64T,ENSG00000026508:ENST00000533222:exon2:c.T172A:p.S58T,ENSG00000026508:ENST00000415148:exon6:c.T673A:p.S225T,ENSG00000026508:ENST00000428726:exon7:c.T802A:p.S268T,ENSG00000026508:ENST00000433354:exon7:c.T802A:p.S268T,ENSG00000026508:ENST00000437706:exon7:c.T802A:p.S268T,ENSG00000026508:ENST00000449691:exon7:c.T802A:p.S268T	0.000194	30	154602	.	.	.	.	.	.	.	.	.	.	.	.	.	.	.	.	.	.	.	.	.
4457	11	35250827	35250827	A	G	exonic	CD44	.	nonsynonymous SNV	CD44:NM_001001392:exon4:c.A413G:p.D138G,CD44:NM_001202556:exon8:c.A970G:p.T324A,CD44:NM_001001391:exon9:c.A1033G:p.T345A,CD44:NM_001202555:exon10:c.A1237G:p.T413A,CD44:NM_001001390:exon12:c.A1429G:p.T477A,CD44:NM_001001389:exon17:c.A2047G:p.T683A,CD44:NM_000610:exon18:c.A2176G:p.T726A	exonic	CD44	.	nonsynonymous SNV	CD44:NM_001001392.2:exon4:c.A413G:p.D138G,CD44:NM_001202556.2:exon8:c.A970G:p.T324A,CD44:NM_001001391.2:exon9:c.A1033G:p.T345A,CD44:NM_001202555.2:exon10:c.A1237G:p.T413A,CD44:NM_001001390.2:exon12:c.A1429G:p.T477A,CD44:NM_001001389.2:exon17:c.A2047G:p.T683A,CD44:NM_000610.4:exon18:c.A2176G:p.T726A	exonic	CD44	.	nonsynonymous SNV	CD44:uc001mvy.3:exon4:c.A413G:p.D138G,CD44:uc010rer.2:exon8:c.A970G:p.T324A,CD44:uc001mvx.3:exon9:c.A1033G:p.T345A,CD44:uc001mwc.4:exon10:c.A1237G:p.T413A,CD44:uc001mvw.3:exon12:c.A1429G:p.T477A,CD44:uc001mvv.3:exon17:c.A2047G:p.T683A,CD44:uc001mvu.3:exon18:c.A2176G:p.T726A	exonic	ENSG00000026508	.	nonsynonymous SNV	ENSG00000026508:ENST00000525469:exon2:c.A196G:p.T66A,ENSG00000026508:ENST00000278386:exon4:c.A413G:p.D138G,ENSG00000026508:ENST00000526669:exon6:c.A568G:p.T190A,ENSG00000026508:ENST00000279452:exon8:c.A820G:p.T274A,ENSG00000026508:ENST00000352818:exon8:c.A970G:p.T324A,ENSG00000026508:ENST00000263398:exon9:c.A1033G:p.T345A,ENSG00000026508:ENST00000360158:exon10:c.A1138G:p.T380A,ENSG00000026508:ENS…	3.88e-05	6	154602	.	.	.	.	.	.	.	.	.	.	.	.	.	.	.	.	.	.	.	.	.
4457	21	46047830	46047830	T	C	exonic	KRTAP10-9	.	nonsynonymous SNV	KRTAP10-9:NM_198690:exon1:c.T742C:p.S248P	exonic	KRTAP10-9	.	nonsynonymous SNV	KRTAP10-9:NM_198690.3:exon1:c.T742C:p.S248P	exonic	KRTAP10-9	.	nonsynonymous SNV	KRTAP10-9:uc002zfp.4:exon1:c.T742C:p.S248P	exonic	ENSG00000221837	.	nonsynonymous SNV	ENSG00000221837:ENST00000397911:exon1:c.T742C:p.S248P	0.0002975	46	154602	.	.	.	.	.	.	.	.	.	9.579e-05	0.0019	0.0002	0	9.549e-05	0	.	0	0.0019	0	0	0
4457	12	133208960	133208960	G	A	exonic	POLE	.	nonsynonymous SNV	POLE:NM_006231:exon45:c.C6271T:p.P2091S	exonic	POLE	.	nonsynonymous SNV	POLE:NM_006231.3:exon45:c.C6271T:p.P2091S	exonic	POLE	.	nonsynonymous SNV	POLE:uc001ukq.1:exon7:c.C901T:p.P301S,POLE:uc001ukr.1:exon19:c.C2683T:p.P895S,POLE:uc001uks.1:exon45:c.C6271T:p.P2091S	exonic	ENSG00000177084	.	nonsynonymous SNV	ENSG00000177084:ENST00000535270:exon44:c.C6190T:p.P2064S,ENSG00000177084:ENST00000320574:exon45:c.C6271T:p.P2091S	6.47e-05	10	154602	.	.	.	.	.	.	.	.	.	.	.	.	.	.	.	.	.	.	.	.	.
4457	17	46608192	46608192	-	TGGGCGCTG	exonic	HOXB1	.	nonframeshift insertion	HOXB1:NM_002144:exon1:c.74_75insCAGCGCCCA:p.A27_P28insHSA	exonic	HOXB1	.	nonframeshift insertion	HOXB1:NM_002144.4:exon1:c.74_75insCAGCGCCCA:p.A27_P28insHSA	exonic	HOXB1	.	nonframeshift insertion	HOXB1:uc002ink.1:exon1:c.74_75insCAGCGCCCA:p.A27_P28insHSA,HOXB1:uc021tzf.1:exon1:c.74_75insCAGCGCCCA:p.A27_P28insHSA	exonic	ENSG00000120094	.	nonframeshift insertion	ENSG00000120094:ENST00000239174:exon1:c.74_75insCAGCGCCCA:p.A27_P28insHSA,ENSG00000120094:ENST00000577092:exon1:c.74_75insCAGCGCCCA:p.A27_P28insHSA	.	.	.	.	.	.	.	.	.	.	.	.	.	.	.	.	.	.	.	.	.	.	.	.
4457	17	46608203	46608203	A	G	exonic	HOXB1	.	nonsynonymous SNV	HOXB1:NM_002144:exon1:c.T64C:p.Y22H	exonic	HOXB1	.	nonsynonymous SNV	HOXB1:NM_002144.4:exon1:c.T64C:p.Y22H	exonic	HOXB1	.	nonsynonymous SNV	HOXB1:uc002ink.1:exon1:c.T64C:p.Y22H,HOXB1:uc021tzf.1:exon1:c.T64C:p.Y22H	exonic	ENSG00000120094	.	nonsynonymous SNV	ENSG00000120094:ENST00000239174:exon1:c.T64C:p.Y22H,ENSG00000120094:ENST00000577092:exon1:c.T64C:p.Y22H	0.0002199	34	154602	0.001642	PASS	SR	.	.	.	.	.	.	3.441e-05	7.144e-05	0	7.727e-05	3.183e-05	0	.	0	0	7.144e-05	0	0
4457	9	101816858	101816858	G	C	exonic;splicing	COL15A1;COL15A1	.	nonsynonymous SNV	COL15A1:NM_001855:exon32:c.G2951C:p.G984A	exonic	COL15A1	.	nonsynonymous SNV	COL15A1:NM_001855.5:exon32:c.G2951C:p.G984A	exonic;splicing	COL15A1;COL15A1	.	nonsynonymous SNV	COL15A1:uc004azb.2:exon32:c.G2951C:p.G984A	exonic;splicing	ENSG00000204291;ENSG00000204291	.	nonsynonymous SNV	ENSG00000204291:ENST00000375001:exon32:c.G2951C:p.G984A	0.0003946	61	154602	0.000821	PASS	vSR	.	.	.	.	.	.	9.555e-05	0.0012	0.0001	7.183e-05	9.549e-05	0	.	0.0012	0	6.484e-05	0	0.0034
4457	17	18046894	18046894	G	A	exonic	MYO15A	.	stopgain	MYO15A:NM_016239:exon25:c.G5925A:p.W1975X	exonic	MYO15A	.	stopgain	MYO15A:NM_016239.4:exon25:c.G5925A:p.W1975X	exonic	MYO15A	.	stopgain	MYO15A:uc021trl.1:exon25:c.G5919A:p.W1973X,MYO15A:uc021trm.1:exon25:c.G5925A:p.W1975X	exonic	ENSG00000091536	.	stopgain	ENSG00000091536:ENST00000205890:exon26:c.G5925A:p.W1975X	0.0016106	249	154602	.	.	.	.	.	.	.	.	.	0.0001	0.0001	0.0002	7.183e-05	0.0001	0.0001	.	0	0	6.483e-05	0	0
4457	1	16375064	16375064	A	-	exonic	CLCNKB	.	.	.	exonic	CLCNKB	.	.	.	exonic	CLCNKB	.	.	.	exonic	ENSG00000184908	.	.	.	.	.	.	.	.	.	.	.	.	.	.	.	.	.	.	.	.	.	.	.	.	.	.	.
4457	10	125780753	125780753	G	-	exonic	CHST15	.	.	.	exonic;splicing	CHST15;CHST15	NM_015892.5:exon6:c.1347+19C>0;NM_001270764.2:exon6:c.1347+19C>0	.	.	exonic	CHST15	.	.	.	exonic	ENSG00000182022	.	.	.	.	.	.	.	.	.	.	.	.	.	.	.	.	.	.	.	.	.	.	.	.	.	.	.
4457	2	182542865	182542865	G	C	exonic	NEUROD1	.	nonsynonymous SNV	NEUROD1:NM_002500:exon2:c.C723G:p.H241Q	exonic	NEUROD1	.	nonsynonymous SNV	NEUROD1:NM_002500.4:exon2:c.C723G:p.H241Q	exonic	NEUROD1	.	nonsynonymous SNV	NEUROD1:uc021vto.1:exon1:c.C723G:p.H241Q,NEUROD1:uc002uof.4:exon2:c.C723G:p.H241Q	exonic	ENSG00000162992	.	nonsynonymous SNV	ENSG00000162992:ENST00000295108:exon2:c.C723G:p.H241Q	0.0008538	132	154602	.	.	.	.	.	.	.	.	.	3.186e-05	6.482e-05	0	7.181e-05	3.183e-05	0	.	0	0	6.482e-05	0	0
4876	2	170092477	170092477	A	G	exonic	LRP2	.	nonsynonymous SNV	LRP2:NM_004525:exon29:c.T4793C:p.F1598S	exonic	LRP2	.	nonsynonymous SNV	LRP2:NM_004525.3:exon29:c.T4793C:p.F1598S	exonic	LRP2	.	nonsynonymous SNV	LRP2:uc002ues.3:exon29:c.T4793C:p.F1598S	exonic	ENSG00000081479	.	nonsynonymous SNV	ENSG00000081479:ENST00000263816:exon29:c.T4793C:p.F1598S	.	.	.	.	.	.	.	.	.	.	.	.	.	.	.	.	.	.	.	.	.	.	.	.
4140	9	75406896	75406900	AATGG	-	exonic	TMC1	.	frameshift deletion	TMC1:NM_138691:exon16:c.1319_1323del:p.K440Tfs*23	exonic	TMC1	.	frameshift deletion	TMC1:NM_138691.2:exon16:c.1319_1323del:p.K440Tfs*23	exonic	TMC1	.	frameshift deletion	TMC1:uc004ajc.1:exon11:c.881_885del:p.K294Tfs*23,TMC1:uc010mpa.1:exon11:c.881_885del:p.K294Tfs*23,TMC1:uc010moz.1:exon14:c.1193_1197del:p.K398Tfs*23,TMC1:uc004aiz.1:exon16:c.1319_1323del:p.K440Tfs*23	exonic	ENSG00000165091	.	frameshift deletion	ENSG00000165091:ENST00000396237:exon12:c.1319_1323del:p.K440Tfs*23,ENSG00000165091:ENST00000340019:exon15:c.1319_1323del:p.K440Tfs*23,ENSG00000165091:ENST00000297784:exon16:c.1319_1323del:p.K440Tfs*23	.	.	.	.	.	.	.	.	.	.	.	.	.	.	.	.	.	.	.	.	.	.	.	.
4140	11	17623921	17623921	C	T	exonic;splicing	OTOG;OTOG	.	nonsynonymous SNV	OTOG:NM_001277269:exon31:c.C3910T:p.H1304Y,OTOG:NM_001292063:exon32:c.C3874T:p.H1292Y	exonic	OTOG	.	nonsynonymous SNV	OTOG:NM_001277269.1:exon31:c.C3910T:p.H1304Y,OTOG:NM_001292063.1:exon32:c.C3874T:p.H1292Y	exonic;splicing	OTOG;OTOG	.	nonsynonymous SNV	OTOG:uc001mnh.1:exon8:c.C928T:p.H310Y,OTOG:uc031pzc.1:exon31:c.C3910T:p.H1304Y	exonic;splicing	ENSG00000188162;ENSG00000188162	.	nonsynonymous SNV	ENSG00000188162:ENST00000342528:exon8:c.C928T:p.H310Y,ENSG00000188162:ENST00000399391:exon31:c.C3910T:p.H1304Y,ENSG00000188162:ENST00000399397:exon31:c.C3691T:p.H1231Y	3.88e-05	6	154602	.	.	.	.	.	.	.	.	.	3.186e-05	6.483e-05	5.727e-05	0	3.183e-05	0	.	0	0	6.483e-05	0	0
4140	1	78479281	78479281	C	T	exonic	DNAJB4	.	nonsynonymous SNV	DNAJB4:NM_001317101:exon2:c.C413T:p.T138I,DNAJB4:NM_001317102:exon2:c.C413T:p.T138I,DNAJB4:NM_007034:exon2:c.C758T:p.T253I,DNAJB4:NM_001317099:exon3:c.C758T:p.T253I,DNAJB4:NM_001317100:exon3:c.C638T:p.T213I	exonic	DNAJB4	.	nonsynonymous SNV	DNAJB4:NM_001317101.1:exon2:c.C413T:p.T138I,DNAJB4:NM_001317102.1:exon2:c.C413T:p.T138I,DNAJB4:NM_007034.5:exon2:c.C758T:p.T253I,DNAJB4:NM_001317099.1:exon3:c.C758T:p.T253I,DNAJB4:NM_001317100.1:exon3:c.C638T:p.T213I	exonic	DNAJB4	.	nonsynonymous SNV	DNAJB4:uc001dij.3:exon2:c.C758T:p.T253I,DNAJB4:uc010orn.2:exon2:c.C413T:p.T138I	exonic	ENSG00000162616	.	nonsynonymous SNV	ENSG00000162616:ENST00000370763:exon2:c.C758T:p.T253I	0.0002587	40	154602	.	.	.	.	.	.	.	.	.	3.186e-05	6.482e-05	5.725e-05	0	3.183e-05	0	.	0	0	6.482e-05	0	0
4140	5	171765860	171765860	G	T	exonic	SH3PXD2B	.	nonsynonymous SNV	SH3PXD2B:NM_001017995:exon13:c.C2249A:p.A750D	exonic	SH3PXD2B	.	nonsynonymous SNV	SH3PXD2B:NM_001017995.3:exon13:c.C2249A:p.A750D	exonic	SH3PXD2B	.	nonsynonymous SNV	SH3PXD2B:uc003mbr.3:exon13:c.C2249A:p.A750D	exonic	ENSG00000174705	.	nonsynonymous SNV	ENSG00000174705:ENST00000311601:exon13:c.C2249A:p.A750D	.	.	.	.	.	.	.	.	.	.	.	.	.	.	.	.	.	.	.	.	.	.	.	.
4140	5	89914891	89914891	A	T	splicing	ADGRV1	NM_032119:exon4:c.358-12A>T	.	.	splicing	ADGRV1	NM_032119.4:exon4:c.358-12A>T	.	.	splicing	GPR98	uc003kju.3:exon4:c.358-12A>T	.	.	splicing	ENSG00000164199	ENST00000405460:exon4:c.358-12A>T	.	.	9.06e-05	14	154602	.	.	.	.	.	.	.	.	.	.	.	.	.	.	.	.	.	.	.	.	.
4140	13	20766921	20766921	C	T	splicing	GJB2	NM_004004:exon1:UTR5	.	.	splicing	GJB2	NM_004004.6:exon1:UTR5	.	.	splicing	GJB2	uc001umy.3:exon1:UTR5	.	.	splicing	ENSG00000165474	ENST00000382848:exon1:UTR5	.	.	3.84e-05	1	26028	.	.	.	.	.	.	.	.	.	0.0002	0.0003	0.0002	0.0002	0.0002	0	.	0	0	0.0003	0	0
4140	18	72913406	72913406	C	G	exonic	ZADH2	.	nonsynonymous SNV	ZADH2:NM_001306093:exon2:c.G730C:p.V244L,ZADH2:NM_175907:exon2:c.G1099C:p.V367L	exonic	ZADH2	.	nonsynonymous SNV	ZADH2:NM_001306093.1:exon2:c.G730C:p.V244L,ZADH2:NM_175907.6:exon2:c.G1099C:p.V367L	exonic	ZADH2	.	nonsynonymous SNV	ZADH2:uc002llx.3:exon2:c.G1099C:p.V367L,ZADH2:uc010dqv.3:exon2:c.G730C:p.V244L	exonic	ENSG00000180011	.	nonsynonymous SNV	ENSG00000180011:ENST00000322342:exon2:c.G1099C:p.V367L,ENSG00000180011:ENST00000537114:exon2:c.G730C:p.V244L	6.5e-06	1	154602	.	.	.	.	.	.	.	.	.	.	.	.	.	.	.	.	.	.	.	.	.
4140	5	179201396	179201396	G	A	exonic	MAML1	.	nonsynonymous SNV	MAML1:NM_014757:exon5:c.G2569A:p.V857M	exonic	MAML1	.	nonsynonymous SNV	MAML1:NM_014757.5:exon5:c.G2569A:p.V857M	exonic	MAML1	.	nonsynonymous SNV	MAML1:uc003mkm.3:exon5:c.G2569A:p.V857M	exonic	ENSG00000161021	.	nonsynonymous SNV	ENSG00000161021:ENST00000292599:exon5:c.G2569A:p.V857M	2.59e-05	4	154602	.	.	.	.	.	.	.	.	.	.	.	.	.	.	.	.	.	.	.	.	.
4140	5	177546861	177546861	C	T	exonic	N4BP3	.	nonsynonymous SNV	N4BP3:NM_015111:exon2:c.C277T:p.R93C	exonic	N4BP3	.	nonsynonymous SNV	N4BP3:NM_015111.2:exon2:c.C277T:p.R93C	exonic	N4BP3	.	nonsynonymous SNV	N4BP3:uc003mik.1:exon2:c.C277T:p.R93C	exonic	ENSG00000145911	.	nonsynonymous SNV	ENSG00000145911:ENST00000274605:exon2:c.C277T:p.R93C	1.94e-05	3	154602	.	.	.	.	.	.	.	.	.	.	.	.	.	.	.	.	.	.	.	.	.
4444	16	75674220	75674220	T	C	exonic	KARS	.	nonsynonymous SNV	KARS:NM_005548:exon3:c.A250G:p.I84V,KARS:NM_001130089:exon4:c.A334G:p.I112V	exonic	KARS	.	nonsynonymous SNV	KARS:NM_005548.2:exon3:c.A250G:p.I84V,KARS:NM_001130089.1:exon4:c.A334G:p.I112V	exonic	KARS	.	nonsynonymous SNV	KARS:uc002feq.3:exon3:c.A250G:p.I84V,KARS:uc002fer.3:exon4:c.A334G:p.I112V	exonic	ENSG00000065427	.	nonsynonymous SNV	ENSG00000065427:ENST00000302445:exon3:c.A250G:p.I84V,ENSG00000065427:ENST00000319410:exon4:c.A334G:p.I112V,ENSG00000065427:ENST00000570215:exon4:c.A334G:p.I112V	2.59e-05	4	154602	.	.	.	.	.	.	.	.	.	6.405e-05	0.0001	0.0001	0	6.366e-05	0.0001	.	0	0	6.517e-05	0	0
4444	3	193376759	193376759	G	T	exonic	OPA1	.	nonsynonymous SNV	OPA1:NM_130831:exon21:c.G2142T:p.E714D,OPA1:NM_015560:exon22:c.G2250T:p.E750D,OPA1:NM_130832:exon22:c.G2196T:p.E732D,OPA1:NM_130833:exon22:c.G2253T:p.E751D,OPA1:NM_001354663:exon23:c.G1881T:p.E627D,OPA1:NM_001354664:exon23:c.G1878T:p.E626D,OPA1:NM_130834:exon23:c.G2304T:p.E768D,OPA1:NM_130835:exon23:c.G2307T:p.E769D,OPA1:NM_130836:exon23:c.G2361T:p.E787D,OPA1:NM_130837:exon24:c.G2415T:p.E805D	exonic	OPA1	.	nonsynonymous SNV	OPA1:NM_130831.3:exon21:c.G2142T:p.E714D,OPA1:NM_015560.2:exon22:c.G2250T:p.E750D,OPA1:NM_130832.3:exon22:c.G2196T:p.E732D,OPA1:NM_130833.2:exon22:c.G2253T:p.E751D,OPA1:NM_001354663.2:exon23:c.G1881T:p.E627D,OPA1:NM_001354664.2:exon23:c.G1878T:p.E626D,OPA1:NM_130834.3:exon23:c.G2304T:p.E768D,OPA1:NM_130835.2:exon23:c.G2307T:p.E769D,OPA1:NM_130836.3:exon23:c.G2361T:p.E787D,OPA1:NM_130837.2:exon24:…	exonic	OPA1	.	nonsynonymous SNV	OPA1:uc003ftn.3:exon21:c.G2142T:p.E714D,OPA1:uc003ftk.3:exon22:c.G2253T:p.E751D,OPA1:uc003ftl.3:exon22:c.G2196T:p.E732D,OPA1:uc003ftm.3:exon22:c.G2250T:p.E750D,OPA1:uc003fth.3:exon23:c.G2307T:p.E769D,OPA1:uc003fti.3:exon23:c.G2361T:p.E787D,OPA1:uc003ftj.3:exon23:c.G2304T:p.E768D,OPA1:uc003ftg.3:exon24:c.G2415T:p.E805D	exonic	ENSG00000198836	.	nonsynonymous SNV	ENSG00000198836:ENST00000361150:exon22:c.G2253T:p.E751D,ENSG00000198836:ENST00000392438:exon22:c.G2250T:p.E750D,ENSG00000198836:ENST00000361715:exon23:c.G2307T:p.E769D,ENSG00000198836:ENST00000361828:exon23:c.G2304T:p.E768D,ENSG00000198836:ENST00000361908:exon23:c.G2361T:p.E787D,ENSG00000198836:ENST00000361510:exon24:c.G2415T:p.E805D	.	.	.	.	.	.	.	.	.	.	.	.	.	.	.	.	.	.	.	.	.	.	.	.
4444	16	71710408	71710408	C	G	exonic	PHLPP2	.	nonsynonymous SNV	PHLPP2:NM_001289003:exon9:c.G1413C:p.Q471H,PHLPP2:NM_015020:exon9:c.G1413C:p.Q471H	exonic	PHLPP2	.	nonsynonymous SNV	PHLPP2:NM_001289003.1:exon9:c.G1413C:p.Q471H,PHLPP2:NM_015020.3:exon9:c.G1413C:p.Q471H	exonic	PHLPP2	.	nonsynonymous SNV	PHLPP2:uc002fax.3:exon8:c.G1413C:p.Q471H,PHLPP2:uc010cgf.3:exon9:c.G1413C:p.Q471H	exonic	ENSG00000040199	.	nonsynonymous SNV	ENSG00000040199:ENST00000568004:exon4:c.G627C:p.Q209H,ENSG00000040199:ENST00000356272:exon8:c.G1413C:p.Q471H,ENSG00000040199:ENST00000360429:exon8:c.G1413C:p.Q471H,ENSG00000040199:ENST00000393524:exon8:c.G1413C:p.Q471H,ENSG00000040199:ENST00000567016:exon9:c.G1518C:p.Q506H,ENSG00000040199:ENST00000568954:exon9:c.G1413C:p.Q471H	0.00011	17	154602	0.000821	PASS	vSR	.	.	.	.	.	.	9.555e-05	0.0002	0.0001	7.183e-05	9.549e-05	0	.	0	0	0.0002	0	0
Supplementary Table 1: List of variants identified and verified with Sanger sequencing as not segregating.
[truncated: 121 more columns]
