# Supplementary material for: ADAMTS1, MPDZ, MVD, and SEZ6: candidate genes for autosomal recessive nonsyndromic hearing impairment
Source: Eur J Hum Genet. 2021 Jun 16;30(1):22–33. doi: 10.1038/s41431-021-00913-x (PMC8738740; doi:10.1038/s41431-021-00913-x)
Supplement: Supplementary file 3 — Supplementary Table 2 [file 41431_2021_913_MOESM3_ESM.xlsx]

## Sheet: Sheet1
Family	Chr	Start	End	Ref	Alt	Func.refGene	Gene.refGene	GeneDetail.refGene	ExonicFunc.refGene	AAChange.refGene	Func.refGeneWithVer	Gene.refGeneWithVer	GeneDetail.refGeneWithVer	ExonicFunc.refGeneWithVer	AAChange.refGeneWithVer	Func.knownGene	Gene.knownGene	GeneDetail.knownGene	ExonicFunc.knownGene	AAChange.knownGene	Func.ensGene	Gene.ensGene	GeneDetail.ensGene	ExonicFunc.ensGene	AAChange.ensGene	Kaviar_AF	Kaviar_AC	Kaviar_AN	abraom_freq	abraom_filter	abraom_cegh_filter	DN ID	Patient ID	Phenotype	Platform	Study	Pubmed ID	AF	AF_popmax	AF_male	AF_female	AF_raw	AF_afr	AF_sas	AF_amr	AF_eas	AF_nfe	AF_fin	AF_asj
4457	21	28216871	28216871	A	C	exonic	ADAMTS1	.	nonsynonymous SNV	ADAMTS1:NM_006988:exon1:c.T403G:p.S135A	exonic	ADAMTS1	.	nonsynonymous SNV	ADAMTS1:NM_006988.5:exon1:c.T403G:p.S135A	exonic	ADAMTS1	.	nonsynonymous SNV	ADAMTS1:uc002ymf.3:exon1:c.T403G:p.S135A	exonic	ENSG00000154734	.	nonsynonymous SNV	ENSG00000154734:ENST00000284984:exon1:c.T403G:p.S135A	0.00011	17	154602	.	.	.	.	.	.	.	.	.	.	.	.	.	.	.	.	.	.	.	.	.
4876	9	13188823	13188823	G	A	exonic	MPDZ	.	nonsynonymous SNV	MPDZ:NM_001261406:exon17:c.C2324T:p.P775L,MPDZ:NM_001261407:exon17:c.C2324T:p.P775L,MPDZ:NM_001330637:exon17:c.C2324T:p.P775L,MPDZ:NM_003829:exon17:c.C2324T:p.P775L	exonic	MPDZ	.	nonsynonymous SNV	MPDZ:NM_001261406.1:exon17:c.C2324T:p.P775L,MPDZ:NM_001261407.1:exon17:c.C2324T:p.P775L,MPDZ:NM_001330637.1:exon17:c.C2324T:p.P775L,MPDZ:NM_003829.4:exon17:c.C2324T:p.P775L	exonic	MPDZ	.	nonsynonymous SNV	MPDZ:uc010mia.1:exon16:c.C2324T:p.P775L,MPDZ:uc003zlb.4:exon17:c.C2324T:p.P775L,MPDZ:uc010mhz.4:exon17:c.C2324T:p.P775L,MPDZ:uc011lmn.3:exon17:c.C2324T:p.P775L	exonic	ENSG00000107186	.	nonsynonymous SNV	ENSG00000107186:ENST00000381015:exon16:c.C2324T:p.P775L,ENSG00000107186:ENST00000381022:exon16:c.C2324T:p.P775L,ENSG00000107186:ENST00000447879:exon16:c.C2324T:p.P775L,ENSG00000107186:ENST00000536827:exon16:c.C2324T:p.P775L,ENSG00000107186:ENST00000319217:exon17:c.C2324T:p.P775L,ENSG00000107186:ENST00000541718:exon17:c.C2324T:p.P775L,ENSG00000107186:ENST00000546205:exon17:c.C2324T:p.P775L	6.5e-06	1	154602	.	.	.	.	.	.	.	.	.	3.187e-05	0.0006	5.727e-05	0	3.183e-05	0	.	0	0.0006	0	0	0
4140	16	88719000	88719000	G	T	exonic	MVD	.	nonsynonymous SNV	MVD:NM_002461:exon10:c.C1136A:p.P379H	exonic	MVD	.	nonsynonymous SNV	MVD:NM_002461.3:exon10:c.C1136A:p.P379H	exonic	MVD	.	nonsynonymous SNV	MVD:uc002flf.1:exon6:c.C743A:p.P248H,MVD:uc002flg.1:exon10:c.C1136A:p.P379H	exonic	ENSG00000167508	.	nonsynonymous SNV	ENSG00000167508:ENST00000301012:exon10:c.C1136A:p.P379H	.	.	.	.	.	.	.	.	.	.	.	.	.	.	.	.	.	.	.	.	.	.	.	.
4444	17	27286058	27286058	C	T	exonic	SEZ6	.	nonsynonymous SNV	SEZ6:NM_001098635:exon10:c.G2092A:p.V698I,SEZ6:NM_001290202:exon10:c.G1717A:p.V573I,SEZ6:NM_178860:exon10:c.G2092A:p.V698I	exonic	SEZ6	.	nonsynonymous SNV	SEZ6:NM_001098635.2:exon10:c.G2092A:p.V698I,SEZ6:NM_001290202.1:exon10:c.G1717A:p.V573I,SEZ6:NM_178860.5:exon10:c.G2092A:p.V698I	exonic	SEZ6	.	nonsynonymous SNV	SEZ6:uc002hdp.2:exon10:c.G2092A:p.V698I,SEZ6:uc002hdq.1:exon10:c.G1717A:p.V573I,SEZ6:uc010cry.1:exon10:c.G2092A:p.V698I	exonic	ENSG00000063015	.	nonsynonymous SNV	ENSG00000063015:ENST00000540632:exon9:c.G1870A:p.V624I,ENSG00000063015:ENST00000317338:exon10:c.G2092A:p.V698I,ENSG00000063015:ENST00000360295:exon10:c.G2092A:p.V698I,ENSG00000063015:ENST00000442608:exon10:c.G2092A:p.V698I	0.0001229	19	154602	.	.	.	.	.	.	.	.	.	3.188e-05	0.0001	5.73e-05	0	3.183e-05	0.0001	.	0	0	0	0	0
Table 2: Annotation Information for candidate genes variants
[truncated: 121 more columns]
